# Supplementary material for: Nitrous Oxide Abuse Complications in the Emergency Department: A Case Report
Source: Reports (MDPI). 2025 Sep 16;8(3):179. doi: 10.3390/reports8030179 (PMC12452426; doi:10.3390/reports8030179)
Supplement: Supplementary file 1 [file reports-08-00179-s001.zip]

Archive with 1 entries (1 files):
- reports-3772349-supplementary.pdf
